# Supplementary material for: Physicians’ perspectives on clinical indicators: systematic review and thematic synthesis
Source: Int J Qual Health Care. 2024 Aug 10;36(3):mzae082. doi: 10.1093/intqhc/mzae082 (PMC11369353; doi:10.1093/intqhc/mzae082)
Supplement: mzae082_Supp [file mzae082_supp.zip]

Archive with 4 entries (4 files):
- suppl_data/~$inical indicators systematic review_Supplementary data_9 Apr 2024.docx
- suppl_data/Clinical indicators systematic review_Supplementary data_9 Apr 2024.docx
- suppl_data/PRISMA checklist.docx
- suppl_data/PRISMA_2020_abstract_checklist.docx
